# Supplementary material for: Chemotherapeutic agent 5-fluorouracil increases survival of SOD1 mouse model of ALS
Source: PLoS One. 2019 Jan 14;14(1):e0210752. doi: 10.1371/journal.pone.0210752 (PMC6331125; doi:10.1371/journal.pone.0210752)
Supplement: S1 File — (XLSX) [file pone.0210752.s003.xlsx]

## Sheet: Hematogram (Fig1)
Hematogram and bone marrow cellularity data table for the Fig 1.
Animal ID	Time	WBC (10^9/L)	LYM (10^9/L)	MID (10^9/L)	GRA (10^9/L)	Cells/femur (10^6)	PLT(10^9/L)
211	0 days	9.51	7.25	0.3	1.96	23	997
213	0 days	5.92	5.35	0.1	0.47	24.5	N/A
223	0 days	4.42	2.54	0.22	1.66	14.5	399
225	0 days	4.1	3.29	0.44	0.38	21	291
107	4 days	2.39	1.94	0.1	0.36	N/A	968
115	4 days	3.02	2.64	0.08	0.31	4.5	278
141	4 days	2.6	2.01	0.11	0.48	4	654
147	4 days	2.25	1.95	0.06	0.24	5	636
109	14 days	11.74	8.5	0.59	2.65	10.5	4679
117	14 days	9.84	6.63	0.06	3.15	16.5	3181
145	14 days	7.96	5.87	0.63	1.47	19.5	757
153	14 days	8.59	7.3	0.49	0.81	19	1365
220	20 days	11.96	9.26	0.64	2.07	10.5	1224
226	20 days	7.32	5.61	0.65	1.05	19	1196
Total white blood cell (WBC), lymphocytes (LYM), mid-sized cells (MID, a subgroup of the WBC that consists primarily of monocytes), and granulocytes (GRA) . The data is presented as billion cells per litre, except for bone marrow cellularity whic is presented as million cells per femur (Cells/femur).

## Sheet: Circulating SCs (Fig2)
Circulating hematopoietic stem cell data table for the Fig 2.
			65 days			75 days			90 days			105 days
ID	Sex	Treatment	HSC	CMP	CLP	HSC	CMP	CLP	HSC	CMP	CLP	HSC	CMP	CLP
ART101	Female	Vehicle	N/A	N/A	N/A	0.01003	0.057	0.10115	0.01287	0.1105	N/A	0.01093	0.09964	0.04529
ART103	Female	Vehicle	0.00592	0.05443	0.16404	0.01129	0.09036	0.37092	0.00366	0.04268	0.05122	0.01077	0.112	0.04529
ART107	Female	Vehicle	0.00361	0.01172	0.11146	0.00957	0.05479	0.16699	0.01892	0.07639	0.06511	0.01463	0.05749	0.07317
ART109	Female	Vehicle	0.00522	0.02871	0.12527	0.01365	0.05537	0.10733	0.00164	0.03197	0.04836	0.00073	0.01237	0.02692
ART111	Male	Vehicle	0.0136	0.12734	0.12705	0.01048	0.07939	0.11533	0.01077	0.0709	0.06058	0.02007	0.13841	0.0486
ART113	Male	Vehicle	0.00345	0.01966	0.07726	0.02833	0.10134	0.28985	0.01404	0.06957	0.08808	0.00525	0.09709	0.05511
ART115	Male	Vehicle	0.00514	0.03639	0.12972	0.00628	0.07324	0.31179	0.00084	0.02768	0.05536	0.01168	0.12072	0.05841
ART117	Male	Vehicle	0.01865	0.04797	0.27182	0.0044	0.02517	0.08904	0.00425	0.02975	0.08466	0.00657	0.048	0.07101
ART119	Male	Vehicle	0.00472	0.0298	0.11889	0.00301	0.02205	0.14937	0.00413	0.04438	0.04128	0.00434	0.04919	0.04341
ART100	Female	5-FU	0.01372	0.04675	0.17533	0.00808	0.04699	0.14684	0.0116	0.02747	0.03235	0.00984	0.02812	0.08296
ART102	Female	5-FU	0.01564	0.08212	0.2255	N/A	N/A	N/A	0.01135	0.04752	0.04469	0.0012	0.03911	0.06798
ART 104	Female	5-FU	0.00691	0.03497	0.10775	N/A	N/A	N/A	0.01346	0.04787	0.02319	0.00491	0.05398	0.03926
ART105	Female	5-FU	0.00759	0.05841	0.38381	0.01101	0.07339	0.11558	0.032	0.12001	0.032	0.01013	0.06582	0.08944
ART106	Female	5-FU	0.01032	0.03671	0.32404	0.00455	0.0256	0.21162	0.01031	0.04198	0.1208	0.0071	0.03492	0.07694
ART108	Female	5-FU	0.01134	0.04254	0.17527	N/A	N/A	N/A	0.01356	0.04747	0.32889	0.02689	0.12313	0.21654
ART110	Male	5-FU	0.01026	0.03918	0.29387	0.01378	0.0551	0.10332	0.00948	0.05846	0.16591	0.01366	0.06489	0.07172
ART112	Male	5-FU	0.00714	0.07578	0.05664	0.0065	0.03334	0.28538	0.00118	0.02832	0.12388	0.00321	0.03053	0.12371
ART114	Male	5-FU	0.00782	0.04512	0.19912	0.00232	0.03654	0.16416	0.00325	0.04276	0.02815	0.0155	0.10593	0.08785
ART116	Male	5-FU	0.00337	0.02109	0.16107	0.00477	0.01621	0.28033	0.00355	0.03134	0.05618	0.02146	0.05134	0.05517
ART118	Male	5-FU	0.00276	0.02661	0.2205	0.01218	0.03556	0.34289	0.00258	0.02061	0.04058	0.004	0.03299	0.04498
Data is shown as percentage of total cells for HSC, CMP and CLP in 5-FU treated (n=11) and vehicle-treated (n=9) SOD1G93A mice. Day 65 are the pre-treatment samples and days 75, 90 and 105 are each taken after 4 days from last 5-FU administration. The animal IDs, sex and treatment groups are indicated.

## Sheet: Onset (Fig3A)
Disease onset proportions for figure 3A.
	Onset proportions
Day	Control	5-FU
68	100	100
75	81.8182	100
82	54.5455	100
89	36.3636	100
96	18.1818	100
103	18.1818	72.7273
117	9.09091	36.3636
124	0	9.09091
131		0

## Sheet: Survival (Fig3B)
Survival proportions for figure 3B.
	Survival proportions
Day	Control	5-FU
0	100	100
115	96.4286	96.5517
117	89.2857	96.5517
121	85.7143	89.6552
122	78.5714	86.2069
123	75	86.2069
124	67.8571	86.2069
126	57.1429	82.7586
127	50	82.7586
128	42.8571	79.3103
129	35.7143	75.8621
130	32.1429	72.4138
131	28.5714	68.9655
134	21.4286	62.069
135	21.4286	55.1724
136	21.4286	51.7241
137	10.7143	41.3793
139	3.57143	34.4828
141	3.57143	31.0345
142	0	31.0345
143		27.5862
145		20.6897
146		13.7931
148		10.3448
149		0

## Sheet: Rotarod (Fig3C)
Rotarod performance for figure 3C.
Rotarod		Day
Sex	Treatment	68	75	82	89	96	103	110	117	124	131	138
Male	5-FU	180	180	180	180	180	180	93	93	38	3	0
Male	5-FU	180	180	180	180	180	180	180	75	31	2	-
Male	5-FU	180	180	180	180	180	180	180	86	4	0	-
Female	5-FU	180	180	180	180	180	180	180	54	2	-	-
Female	5-FU	180	180	180	180	180	180	180	79	56	19	2
Female	5-FU	180	180	180	180	180	180	180	180	83	4	0
Female	5-FU	180	180	180	180	180	180	60	3	-	-	-
Female	5-FU	180	180	180	180	180	180	4	1	-	-	-
Male	Vehicle	180	180	180	180	180	105	4	2	-	-	-
Male	Vehicle	180	180	180	180	168	150	22	4	0	-	-
Male	Vehicle	180	180	180	180	180	180	180	34	3	0	-
Male	Vehicle	180	180	180	180	180	180	167	3	0	-	-
Male	Vehicle	180	180	180	180	180	180	180	60	52	8	0
Female	Vehicle	180	180	180	180	180	28	4	0	-	-	-
Female	Vehicle	180	180	180	180	180	180	180	32	9	1	0
Female	Vehicle	180	180	180	180	180	180	180	8	0	-	-
Female	Vehicle	180	180	180	180	180	80	50	8	1	-	-
Female	Vehicle	180	180	180	180	180	180	180	27	1	0	-

## Sheet: Hangwire (Fig3D)
Hang wire performance for figure 3D.
Hang wire		Day
Sex	Treatment	68	75	82	89	96	103	110	117	124	131	138
Male	5-FU	180	180	180	180	105	115	91	10	9	5	-
Male	5-FU	180	180	180	180	180	60	51	32	15	18	-
Male	5-FU	180	180	180	180	180	120	120	26	15	1	-
Male	5-FU	180	180	180	180	180	180	180	55	7	0	-
Male	5-FU	180	180	180	180	180	135	115	56	48	0	-
Male	5-FU	180	180	180	102	50	50	20	17	8		-
Female	5-FU	180	180	180	180	180	180	60	17	4		-
Female	5-FU	180	180	180	180	150	80	30	32	21	10	-
Female	5-FU	180	180	180	180	180	180	180	125	47	2	-
Female	5-FU	180	180	180	180	180	124	40	9	-	-	-
Female	5-FU	180	180	180	180	180	50	5	0	-	-	-
Male	Vehicle	180	180	180	180	140	70	35	1	-	-	-
Male	Vehicle	180	180	180	180	180	180	180	15	0	-	-
Male	Vehicle	180	180	155	155	155	104	87	37	22	6	-
Male	Vehicle	180	180	105	105	105	60	40	24	1	0	-
Female	Vehicle	180	180	180	180	140	50	12	-	-	-	-
Female	Vehicle	180	180	180	180	180	75	29	22	18	18	-
Female	Vehicle	180	180	180	180	180	180	132	33	0	-	-
Female	Vehicle	180	180	180	180	180	180	180	50	0	-	-
Female	Vehicle	180	180	180	180	180	180	85	61	18	0	-

## Sheet: Weight (Fig3E)
Weight and relative weight data for Figure 3E.
Weight		Day
Sex	Treatment	68	75	82	89	96	103	110	117	124	131	138
Male	5-FU	25.84	26.1	26.36	25.8	26.84	26.3	26.32	26.22	25.82	24.62	26.14
Male	5-FU	27.16	27	27.42	28.56	28.68	28.76	28.76	28.54	27.86	27.44	27.08
Male	5-FU	25.14	26.06	26.28	26.32	26.4	26.4	26.16	25.72	24.6	23.04	18.26
Male	5-FU	27.24	24.82	27.36	26.66	27.9	26.96	27	26.04	23.78	24.22	17.84
Male	5-FU	28.98	27.02	28.36	27.64	28.16	27.28	28.04	27.48	26.88	23.28	18.22
Male	5-FU	25.14	24.94	25.22	24.68	25.52	24.88	24.32	23.38	22.7	22.46	20.78
Female	5-FU	17.64	18.2	17.78	19.38	19.28	18.84	18.96	19.58	17.08	-	-
Female	5-FU	18.72	18.18	19.76	19.28	20.2	19.68	20.14	19.84	20.02	19.38	17
Female	5-FU	21.9	20.68	19.82	20.28	20.78	20.96	20.12	21.36	20.28	16.62	13.32
Female	5-FU	20.66	20.82	20.16	20.68	20.66	20.38	20.1	18.12	-	-	-
Female	5-FU	22.9	20.62	20.76	20.98	20.66	19.86	18.9	16.14	-	-	-
Male	Vehicle	26.76	27	27.06	26.22	25.96	25.12	24.38	23.04	-	-	-
Male	Vehicle	27.46	26.96	27.06	26.38	25.96	25.4	24.2	23.16	20.38	-	-
Male	Vehicle	26.06	28.22	28.62	28.2	27.92	27.88	27.4	27.32	25.68	24.78	20.7
Male	Vehicle	27.14	26.46	27	27.06	26.52	25.68	25.8	25	24.46	22.34	-
Male	Vehicle	27.5	30.24	29.22	29.38	28.36	28.08	27.02	25.96	24.04	22.4	-
Male	Vehicle	28.98	28.14	28.48	27.6	27.96	27.44	27.06	26.68	26.24	25.5	24
Female	Vehicle	22.04	19.34	19.58	19.14	19.32	18.82	18.24	-	-	-	-
Female	Vehicle	17.58	18.5	19.06	19.26	20.1	19.3	19.54	19.96	18.46	17.66	15.7
Female	Vehicle	20.98	21.04	20.36	20.12	20.26	20.44	19.72	19.46	18.4	16.06	-
Female	Vehicle	18.78	18.78	18.9	19.3	19.52	19.02	19.5	18.38	16.62	-	-
Female	Vehicle	22.08	21.46	20.4	20.4	21.08	21.58	21.16	20.44	19.72	17.98	-
Relative weight		Day
Sex	Treatment	68	75	82	89	96	103	110	117	124	131	138
Male	5-FU	1	1.01006	1.02012	0.998452	1.0387	1.0178	1.01858	1.01471	0.999226	0.952786	1.01161
Male	5-FU	1	0.994109	1.00957	1.05155	1.05596	1.05891	1.05891	1.05081	1.02577	1.01031	0.997054
Male	5-FU	1	1.0366	1.04535	1.04694	1.05012	1.05012	1.04057	1.02307	0.97852	0.916468	0.726333
Male	5-FU	1	0.91116	1.00441	0.978708	1.02423	0.989721	0.991189	0.955947	0.872981	0.889134	0.654919
Male	5-FU	1	0.932367	0.978606	0.953761	0.971705	0.941339	0.967564	0.94824	0.927536	0.803313	0.628709
Male	5-FU	1	0.992045	1.00318	0.981702	1.01512	0.989658	0.967383	0.929992	0.902944	0.893397	0.826571
Female	5-FU	1	1.03175	1.00794	1.09864	1.09297	1.06803	1.07483	1.10998	0.968254	-	-
Female	5-FU	1	0.971154	1.05556	1.02991	1.07906	1.05128	1.07585	1.05983	1.06944	1.03526	0.90812
Female	5-FU	1	0.944292	0.905023	0.926027	0.948858	0.957078	0.918721	0.975342	0.926027	0.758904	0.608219
Female	5-FU	1	1.00774	0.975799	1.00097	1	0.986447	0.972894	0.877057	-	-	-
Female	5-FU	1	0.900437	0.90655	0.916157	0.902183	0.867249	0.825328	0.704803	-	-	-
Male	Vehicle	1	1.00897	1.01121	0.979821	0.970105	0.938714	0.911061	0.860987	-	-	-
Male	Vehicle	1	0.981792	0.985433	0.96067	0.945375	0.924982	0.881282	0.843409	0.74217	-	-
Male	Vehicle	1	1.08289	1.09823	1.08212	1.07137	1.06984	1.05142	1.04835	0.985418	0.950883	0.794321
Male	Vehicle	1	0.974945	0.994842	0.997052	0.977155	0.946205	0.950626	0.92115	0.901253	0.823139	-
Male	Vehicle	1	1.09964	1.06255	1.06836	1.03127	1.02109	0.982545	0.944	0.874182	0.814545	-
Male	Vehicle	1	0.971014	0.982747	0.952381	0.964803	0.94686	0.933747	0.920635	0.905452	0.879917	0.828157
Female	Vehicle	1	0.877495	0.888385	0.868421	0.876588	0.853902	0.827586	-	-	-	-
Female	Vehicle	1	1.05233	1.08419	1.09556	1.14334	1.09784	1.11149	1.13538	1.05006	1.00455	0.89306
Female	Vehicle	1	1.00286	0.970448	0.959009	0.965682	0.974261	0.939943	0.92755	0.877026	0.765491	-
Female	Vehicle	1	1	1.00639	1.02769	1.0394	1.01278	1.03834	0.978701	0.884984	-	-
Female	Vehicle	1	0.97192	0.923913	0.923913	0.95471	0.977355	0.958333	0.925725	0.893116	0.814312	-

## Sheet: CMAP (Fig4A)
CMAP data for figure 4A.
Figure 4A	CMAP amplitude for each age
Plantaris	8 weeks	10 weeks	12 weeks	14 weeks	16 weeks
Vehicle Control_1	7.5	4	2.06	3.32	2.6
Vehicle Control_2	3.36	4.56	2.64	3.16	3.72
Vehicle Control_3	4.3	3.8	2.32	1.22	1.2
Vehicle Control_4	5.72	3.08	2.56	2.26	4.4
Vehicle Control_5	3.52	3.56	3.6	2.04	3.6
Vehicle Control_6	-	1.8	1.32	2.44	1.42
Vehicle Control_7	-	2.88	1.08	2.8	2.32
Vehicle Control_8	-	2.6	2.32	2.9	0.55
Vehicle Control_9	-	3.6	4	0.12	0.5
Vehicle Control_10	-	5.44	0.46	2.08	0.9
5-FU_1	-	1.82	0.9	3.12	-
5-FU_2	3.72	4.4	2.9	2.66	-
5-FU_3	6.4	2.2	2.2	0.16	0.44
5-FU_4	5.56	2.1	2.1	2.44	1.7
5-FU_5	8.3	4.64	3.8	3.24	3.72
5-FU_6	5.12	4.12	3.88	2.56	0.52
5-FU_7	-	5.04	1.04	1.6	2
5-FU_8	-	8.16	7	3.66	1.28
5-FU_9	-	5.16	2.74	2.42	1.1
5-FU_10	-	4	4.12	4	1.88
5-FU_11	-	3.24	2.96	2.7	2

## Sheet: CMAP (Fig4B)
CMAP data for figure 4B.
Figure 4B	CMAP amplitude for each age
Tibialis anterior	8 weeks	10 weeks	12 weeks	14 weeks	16 weeks
Vehicle Control_1	39.6	33.6	32	13.6	3.24
Vehicle Control_2	32.8	33.2	32.4	23.2	13.4
Vehicle Control_3	25.2	22.8	18.4	13.4	7.7
Vehicle Control_4	42.8	40.8	37.2	32.8	23.6
Vehicle Control_5	25.6	18.4	16.2	12.4	11.8
Vehicle Control_6	-	13.6	15.2	18	8.3
Vehicle Control_7	-	28.8	10.8	11.2	14.1
Vehicle Control_8	-	6.2	14.6	10	3.92
Vehicle Control_9	-	28.8	36.8	3.4	3.1
Vehicle Control_10	-	31.6	2.68	21	10.6
5-FU_1	35.6	38	36	32.4	16.3
5-FU_2	43	38	35.6	29.6	20.6
5-FU_3	11.2	4.4	2.9	4.6	5.64
5-FU_4	35.7	34	31	20.8	14.6
5-FU_5	39.6	35.6	38.4	23.2	21.2
5-FU_6	42.4	39.2	34.4	14.8	15
5-FU_7	-	18.2	17.2	11.4	18.4
5-FU_8	-	38	34.8	36.8	6.3
5-FU_9	-	37.6	10.1	11.2	3
5-FU_10	-	35.6	32.8	21.4	4.32
5-FU_11	-	14.2	31.6	33.4	13.1

## Sheet: MN count (Fig4D)
Motor neuron count data for figure 4D.
Figure 4D	Mean MN / animal
WT_1	42.75
WT_2	38.25
WT_3	33.75
WT_4	33.25
WT_5	42
WT_6	37.5
WT_7	32
Vehicle Control_1	27.25
Vehicle Control_2	18
Vehicle Control_3	20.75
Vehicle Control_4	23
Vehicle Control_5	26.25
Vehicle Control_6	28
Vehicle Control_7	22.25
Vehicle Control_8	12
Vehicle Control_9	22.75
Vehicle Control_10	8.25
5-FU_1	28.75
5-FU_2	24.75
5-FU_3	22.75
5-FU_4	-
5-FU_5	19
5-FU_6	16
5-FU_7	12
5-FU_8	23.25
5-FU_9	20
5-FU_10	24.75

[truncated: 5 more sheets: qPCR (Fig4E), IHC (Fig5B), qPCR (Fig6A), qPCR (Fig6B), qPCR (Fig6C)]
